# Supplementary material for: A Forward-Design Approach to Increase the Production of Poly-3-Hydroxybutyrate in Genetically Engineered Escherichia coli
Source: PLoS One. 2015 Feb 20;10(2):e0117202. doi: 10.1371/journal.pone.0117202 (PMC4336316; doi:10.1371/journal.pone.0117202)
Supplement: S2 Supporting Information — MATLAB Simbiology P(3HB) model files. (ZIP) [file pone.0117202.s002.zip]

Archive with 12 entries (9 files):
- P3HB_2.sbproj
- __MACOSX/
- __MACOSX/._P3HB_2.sbproj
- P3HB_additional_scripts/
- P3HB_additional_scripts/finalsens_species.m
- __MACOSX/P3HB_additional_scripts/
- __MACOSX/P3HB_additional_scripts/._finalsens_species.m
- P3HB_additional_scripts/finalsim.m
- __MACOSX/P3HB_additional_scripts/._finalsim.m
- P3HB_additional_scripts/phaB_scan.m
- __MACOSX/P3HB_additional_scripts/._phaB_scan.m
- __MACOSX/._P3HB_additional_scripts
