# Supplementary material for: A Forward-Design Approach to Increase the Production of Poly-3-Hydroxybutyrate in Genetically Engineered Escherichia coli
Source: PLoS One. 2015 Feb 20;10(2):e0117202. doi: 10.1371/journal.pone.0117202 (PMC4336316; doi:10.1371/journal.pone.0117202)
Supplement: S2 Supporting Information — MATLAB Simbiology P(3HB) model files. (ZIP) [file pone.0117202.s002.zip › P3HB_additional_scripts/finalsens_species.m]

clear all
close all

%% 
sbioloadproject P3HB m1 % load P3HBsyn
modelObj = m1;

csObj = getconfigset(m1);
% PHB_intra = sbioselect(m1,'Type','species','Where','Name','==','PHBin');
% set(csObj.SensitivityAnalysisOptions,'Outputs', PHB_intra);

% set the outputs
PHB_intra = sbioselect(m1,'Type','species','Where','Name','==','PHBin');
set(csObj.SensitivityAnalysisOptions,'Outputs', PHB_intra);
% set the inputs
pif = [
       sbioselect(m1, 'Type', 'species', 'Where', 'Name', '==', 'AcetylCoA');...
       sbioselect(m1, 'Type', 'species', 'Where', 'Name', '==', 'BDH2')
       sbioselect(m1, 'Type', 'species', 'Where', 'Name', '==', 'Acetoacetate')
       sbioselect(m1, 'Type', 'species', 'Where', 'Name', '==', 'Acetoacetyl-CoA')
       sbioselect(m1, 'Type', 'species', 'Where', 'Name', '==', 'CoA')
       sbioselect(m1, 'Type', 'species', 'Where', 'Name', '==', 'Acetate')
       sbioselect(m1, 'Type', 'species', 'Where', 'Name', '==', 'NADPH')
       sbioselect(m1, 'Type', 'species', 'Where', 'Name', '==', '3HB-CoA')
       sbioselect(m1, 'Type', 'species', 'Where', 'Name', '==', 'ThreeHBin')
       sbioselect(m1, 'Type', 'species', 'Where', 'Name', '==', 'PhaB')
       sbioselect(m1, 'Type', 'species', 'Where', 'Name', '==', 'PhaC')
       sbioselect(m1, 'Type', 'species', 'Where', 'Name', '==','arabinose')];


% pif = sbioselect(m1, 'Type', 'species', 'Where', 'Name', '==', 'arabinose');

set(csObj.SensitivityAnalysisOptions,'Inputs', pif);

%%
% Set Normalization
set(csObj.SensitivityAnalysisOptions,'Normalization','Half');      
% Enable Sensitivity
set(csObj.SolverOptions, 'SensitivityAnalysis',true);
% accelerate
sbioaccelerate(m1);
% Simulate
simDataObj = sbiosimulate(m1);
%%
% Get the data
[t, R, states, inputs] = getsensmatrix(simDataObj); 
[~, in, out] = size(R); 
result = zeros(in, out); 
for i = 1:in
    for j = 1:out 
        index = ~isnan(R(:,i,j)) & ~isinf(R(:,i,j)); 
        result(i,j) = trapz(t(index), abs(R(index,i,j)));
    end
end
figure('Color',[1 1 1]);
bar3(result)
title('Sensitivity analysis to test how [PHB] is sensitive to different levels of species')
zlabel('sensitivity integradted over time','FontName','Arial','FontSize',14);
ylabel('species','FontName','Arial','FontSize',14) % numerically integrated sensitivity trajectory in time
h = get(gca, 'title');
set(h, 'FontName', 'Arial','FontSize',14)
grid on;


%% Time-dependent sensitivity plot
[T, R, snames, ifacs] = getsensmatrix(simDataObj);
R2 = squeeze(R);

figure('Color',[1 1 1]);
% Plot time (T) against the reshaped data R2
plot(T,R2);
% firgure;
% bar3(R2)
title('Half-normalized Sensitivity of [P3HB] with respect to different species');
xlabel('Time (minutes)','FontName','Arial','FontSize',18);
ylabel('Half-normalized, time-dependent sensitivity of [P3HB]','FontName','Arial','FontSize',18);
% Use the ifacs variable containing the
% names of the input factors for the legend
% Specify legend location and appearance
leg = legend(ifacs, 'Location', 'NorthEastOutside');
set(leg, 'Interpreter', 'none');
ylim([-1.5 20])
h = get(gca, 'title');
set(h, 'FontName', 'Arial','FontSize',20)
grid on;
set(findobj('Type','line'), 'LineWidth',2.5)
set(gca,'FontSize',20)
