# Supplementary material for: A Forward-Design Approach to Increase the Production of Poly-3-Hydroxybutyrate in Genetically Engineered Escherichia coli
Source: PLoS One. 2015 Feb 20;10(2):e0117202. doi: 10.1371/journal.pone.0117202 (PMC4336316; doi:10.1371/journal.pone.0117202)
Supplement: S2 Supporting Information — MATLAB Simbiology P(3HB) model files. (ZIP) [file pone.0117202.s002.zip › P3HB_additional_scripts/finalsim.m]

%% Simulation of refined P(3HB) synthesis model with metabolites

% load the model
clear all
close all
sbioloadproject P3HB m1 
modelObj = m1;

% Define initial concentrations of unregulated species
% variantObj = addvariant(modelObj, '3HBparam'); % create variant
% addcontent(variantObj, {'species', 'AcetylCoA', 'InitialAmount', 0.35});
% addcontent(variantObj, {'species', 'Acetate', 'InitialAmount', 0.45});
% addcontent(variantObj, {'species', 'CoA', 'InitialAmount', 0.45});
% addcontent(variantObj, {'species', 'NADPH', 'InitialAmount', 1.7});
% addcontent(variantObj, {'species', 'NADP+', 'InitialAmount', 1.4});
% addcontent(variantObj, {'species', 'atoAD', 'InitialAmount', 1E-6});
% addcontent(variantObj, {'species', 'atoB', 'InitialAmount', 1E-6});
% set(variantObj, 'Active', true); % set the Active property of the variant object to true
% m1.Variants % verify

% Single-cell simulation
Synthdata = sbiosimulate(modelObj); % simulate

figure('Color',[1 1 1]);
plot(Synthdata.Time,Synthdata.Data);
xlabel('Time (minutes)','FontName','Arial','FontSize',18); % option: 'FontWeight','bold'
ylabel('concentration of P(3HB)(mM)','FontName','Arial','FontSize',18);
title('Grpah to show how the concentration of P(3HB) in E. coli varies with time');
h = get(gca, 'title');
set(h, 'FontName', 'Arial','FontSize',18)
grid on;
set(gca,'FontSize',20)

PHB_Mw = 1.8E6;
ConcData = Synthdata.Data*(10^-3)*PHB_Mw; %convert mM to g/L
figure('Color',[1 1 1]);
plot(Synthdata.Time, ConcData,'b');
xlabel('Time (minutes)','FontName','Arial','FontSize',18); % option: 'FontWeight','bold'
ylabel('concentration of P(3HB) (g/L)','FontName','Arial','FontSize',18);
title('Grpah to show how the concentration of P(3HB) in E. coli varies with time');
h = get(gca, 'title');
set(h, 'FontName', 'Arial','FontSize',18)
grid on;
set(gca,'FontSize',20)

% macroscopic simulation
broth_cellnum = 8E12; % set number of cells
brothconc = ConcData*broth_cellnum; 
figure('Color',[1 1 1]);
plot(Synthdata.Time, brothconc,'r');
xlabel('Time (days)','FontName','Arial','FontSize',18); % option: 'FontWeight','bold'
ylabel('P(3HB) concentration (g/L)','FontName','Arial','FontSize',18);
title('Grpah to show how the of P(3HB) in 1L broth varies with time');
h = get(gca, 'title');
set(h, 'FontName', 'Arial','FontSize',18)
grid on;
set(findobj('Type','line'), 'LineWidth',2.5)
set(gca,'FontSize',20)
