# Supplementary material for: A Forward-Design Approach to Increase the Production of Poly-3-Hydroxybutyrate in Genetically Engineered Escherichia coli
Source: PLoS One. 2015 Feb 20;10(2):e0117202. doi: 10.1371/journal.pone.0117202 (PMC4336316; doi:10.1371/journal.pone.0117202)
Supplement: S2 Supporting Information — MATLAB Simbiology P(3HB) model files. (ZIP) [file pone.0117202.s002.zip › P3HB_additional_scripts/phaB_scan.m]

%% Creating variant and simulating P3HBsyn of project P3HB
% P3HBsyn = m1

clear all
close all

sbioloadproject P3HB m1 % load P3HBsyn
modelObj = m1;
variantObj = addvariant(modelObj, '3HBparam'); % create variant

addcontent(variantObj, {'species', 'PhaB', 'InitialAmount', 0.001}); % add it to parameter 3HB_in
set(variantObj, 'Active', true); % set the Active property of the variant object to true
HBdata = sbiosimulate(modelObj); % simulate
m1.Variants

plot(HBdata.Time, HBdata.Data, 'LineStyle', '--');
legend(HBdata.DataNames, 'Location', 'NorthEastOutside');
set(findobj('Type','line'),'Color','r', 'LineWidth',2.5)
xlabel('Time (minutes)','FontName','Arial','FontSize',14); % option: 'FontWeight','bold'
ylabel('concentration (mM)','FontName','Arial','FontSize',14);
title('Grpah to show how the concentration of P3HB in E. coli varies with time');
h = get(gca, 'title');
set(h, 'FontName', 'Arial','FontSize',14)
grid on;

%% parameter scan

HBinValues = linspace(10, 60, 6);
scanData = [];
sbioaccelerate(modelObj);

for PhaB = HBinValues
    % Set the value (4th column) of the HBin variant (1st row)
    variantObj.Content{1}{4} = PhaB;
    % Simulate the m1 model using the variant
    simDataObj = sbiosimulate(m1,variantObj);
    % Store the results in an array of SimData objects
    scanData = [scanData;simDataObj];
end

[tscan, xscan] = selectbyname(scanData, 'PHBin');

%************************** SINGLE CELL **********************************%
 fh = figure('Color',[1 1 1]);
 hold on;
 for c = 1:5
    plot(tscan{c}, xscan{c});
    str = sprintf('  [PhaB] = %5.0fmM', HBinValues(c));
    text(tscan{c}(end), xscan{c}(end), str);
 end

% Annotate the plot.
axis(gca(fh), 'square');
set(findobj('Type','line'), 'LineWidth',2.5)
xlabel('Time (minutes)','FontName','Arial','FontSize',18); % option: 'FontWeight','bold'
ylabel('P3HB concentration (mM)','FontName','Arial','FontSize',18);
title('Varying the VConcentration of PhaB: Effect on PHBin');
h = get(gca, 'title');
set(h, 'FontName', 'Arial','FontSize',18)
grid on;
set(gca,'FontSize',15)
hold off;
%**************************** Macroscopic ********************************%

figure('Color',[1 1 1]);
hold on;
for d = 1:5
    % scale up
    broth_cellnum = 8E12;
    cellP3HBconc = xscan{d}*broth_cellnum;
    plot(tscan{d}, cellP3HBconc);
    str = sprintf('  [PhaB] = %5.0fmM', HBinValues(d));
    text(tscan{d}(end), cellP3HBconc(end), str);
end    

% plot on macro axes
axis(gca(fh), 'square');
set(findobj('Type','line'),'LineWidth',2.5)
xlabel('Time (days)','FontName','Arial','FontSize',18); % option: 'FontWeight','bold'
ylabel('P3HB concentration (mM)','FontName','Arial','FontSize',18);
title('Varying the Concentration of PhaB: Effect on PHBin in a 1L broth');
h = get(gca, 'title');
set(h, 'FontName', 'Arial','FontSize',20)
grid on;
hold off;
set(gca,'FontSize',15)
%% monomer-to-polymer conversion percentage
% Assumptions:

% temperature: 37 degrees celcius
% growth phase: stationary
% volume: 1L
% medium: LB

% number of cells in 1L = 1.5E12

% P(3HB) molecular mass = 2E6 g/mol
% 3HB molar mass = 104.10 g/mol
% So, 19,212{3HB} ------ phaC ----> P(3HB)

% figure('Color',[1 1 1])
% hold on
%  for e = 1
%     broth_cellnum = 1.5E12;
%     cellP3HBconc = xscan{e}*broth_cellnum;
%     cellHBconc = HBinValues(e)*broth_cellnum;
%     conver_perc = (cellP3HBconc/cellHBconc)*100;
%     plot(tscan{e}, conver_perc);
%     str = sprintf('intra 3HB = %5.3fmM', HBinValues(e));
%     text(tscan{e}(end), conver_perc(end), str);
%  end
% 
% % plot on macro axes
% axis(gca(fh), 'square');
% set(findobj('Type','line'),'Color','r', 'LineWidth',2.5)
% xlabel('Time (minutes)','FontName','Arial','FontSize',14); % option: 'FontWeight','bold'
% ylabel('monomer-to-polymer conversion percentage (%)','FontName','Arial','FontSize',14);
% title('Varying the Value of phaB: Effect on monomer-to-polymer conversion percentage in a 1L broth');
% h = get(gca, 'title');
% set(h, 'FontName', 'Arial','FontSize',14)
% grid on;
% hold off;
